# Supplementary material for: Effects of mesotrione on the control efficiency and chlorophyll fluorescence parameters of Chenopodium album under simulated rainfall conditions
Source: PLoS One. 2022 Jun 3;17(6):e0267649. doi: 10.1371/journal.pone.0267649 (PMC9165882; doi:10.1371/journal.pone.0267649)
Supplement: S1 Table — The table matched to Table 4. (XLS) [file pone.0267649.s001.xls]

## Sheet: Plant height inhibition rate
Rainfall intensity
2 mm/h	15 d														30 d
		Interval time	n1	n2	n3	n4	n5	n6	n7	n8	mean value	SE	significantly different at P =0.05 level			Interval time	n1	n2	n3	n4	n5	n6	n7	n8	mean value	SE	significantly different at P =0.05 level
		CK	71.32	61.75	69.07	60.91	64	67.66	62.04	65.25	65.29	1.81	a			CK	79.63	78.88	81.9	84.16	87.93	90.65	85.52	84.1	84.29	1.14	a
		T1	57.54	55.01	49.94	49.94	59.22	49.38	53.32	53.48	53.49	2.1	b			T1	78.13	83.41	82.65	81.14	84.91	78.13	76.62	80.71	80.79	2.11	a
		T2	50.79	59.22	55.01	52.76	45.16	57.82	60.07	54.4	54.42	1	b			T2	85.37	81.14	86.42	82.5	81.9	72.09	82.5	81.7	81.85	3.06	a
		T3	58.38	57.26	62.88	49.38	48.82	55.01	57.26	55.57	55.59	1.95	b			T3	83.41	77.07	84.46	84.16	85.67	82.95	78.28	82.29	82.37	2.24	a
		T4	64	53.32	59.22	69.07	64.85	62.04	62.04	62.08	62.12	2.68	a			T4	86.72	82.65	79.48	82.65	87.18	84.16	84.31	83.88	83.94	1.89	a
6 mm/h	15 d														30 d
		Interval time	n1	n2	n3	n4	n5	n6	n7	n8	mean value	SE	significantly different at P =0.05 level			Interval time	n1	n2	n3	n4	n5	n6	n7	n8	mean value	SE	significantly different at P =0.05 level
		CK	71.32	61.75	69.07	60.91	64	67.66	62.04	65.25	65.29	1.81	a			CK	79.63	78.88	81.9	84.16	87.93	90.65	85.52	84.1	84.29	1.14	a
		T1	49.94	37.29	32.51	32.51	41.79	49.38	45.44	41.27	41.19	1.42	c			T1	77.22	75.86	82.65	78.73	81.14	74.66	80.39	78.67	78.72	2.67	b
		T2	47.69	43.76	40.94	32.51	45.16	49.38	43.76	43.32	43.27	2.06	c			T2	77.37	81.14	77.37	82.65	87.18	81.45	79.33	80.93	81.02	1.84	ab
		T3	55.01	47.41	47.98	55.85	46.01	50.51	52.19	50.71	50.71	1.72	b			T3	79.63	83.41	83.71	84.16	79.63	81.6	82.65	82.11	82.14	2.46	a
		T4	48.26	49.38	57.82	57.26	60.35	62.6	47.98	54.8	54.83	1.16	b			T4	82.35	84.01	86.42	78.13	82.65	81.9	87.93	83.34	83.44	1.81	a
10 mm/h	15 d														30 d
		Interval time	n1	n2	n3	n4	n5	n6	n7	n8	mean value	SE	significantly different at P =0.05 level			Interval time	n1	n2	n3	n4	n5	n6	n7	n8	mean value	SE	significantly different at P =0.05 level
		CK	71.32	61.75	69.07	60.91	64	67.66	62.04	65.25	65.29	1.81	a			CK	79.63	78.88	81.9	84.16	87.93	90.65	85.52	84.1	84.29	1.14	a
		T1	49.38	25.48	28.01	50.79	57.82	37.01	35.32	40.54	40.32	2.38	c			T1	76.47	81.9	73.9	77.37	72.54	78.88	75.86	76.7	76.76	1.98	c
		T2	36.45	46.57	37.29	50.79	29.7	50.51	49.38	42.95	42.86	1.61	bc			T2	78.43	83.71	72.54	82.65	73.6	82.65	81.14	79.25	79.38	2.93	bc
		T3	40.1	49.1	50.51	44.88	56.97	45.44	43.19	47.17	47.16	1.05	bc			T3	78.13	78.88	88.99	87.18	76.17	78.13	85.67	81.88	82.12	1.3	ab
		T4	57.82	48.82	62.32	54.16	47.98	56.13	50.22	53.92	53.94	0.99	b			T4	74.96	77.98	86.88	89.89	81.14	81.14	82.95	82.13	82.36	1.28	ab

## Sheet: Plant control efficacy
Rainfall intensity
2 mm/h	15 d										30 d
		Interval time	n1	n2	n3	n4	mean value	SE	significantly different at P =0.05 level			Interval time	n1	n2	n3	n4	mean value	SE	significantly different at P =0.05 level
		CK	82.5	85	84.85	80	83.09	1.78285	a			CK	93.02	98	96.67	98	96.42	3.389	a
		T1	63.27	63.41	77.5	67.96	68.03	4.21868	b			T1	87.76	87.37	91.67	98	91.2	5.12	a
		T2	76.19	76.36	65	67.5	71.26	3.72667	b			T2	92.08	95.56	91.25	95.83	93.68	2.79889	a
		T3	84.31	77.78	66.25	83.33	77.92	5.5768	ab			T3	95.24	96.67	95	94.37	95.32	1.36855	a
		T4	82.5	85	84.85	75	81.84	3.38185	ab			T4	86.02	99.5	99.67	99.14	96.08	7.82	a
6 mm/h	15 d										30 d
		Interval time	n1	n2	n3	n4	mean value	SE	significantly different at P =0.05 level			Interval time	n1	n2	n3	n4	mean value	SE	significantly different at P =0.05 level
		CK	82.5	85	84.85	80	83.09	1.78285	a			CK	93.02	98	96.67	98	96.42	3.389	a
		T1	47.2	43.75	38.1	42.22	43	4.38983	c			T1	68.46	78.01	76.96	85.19	76.98	4.01142	c
		T2	55.76	48.15	64.52	58.33	56.69	2.45881	b			T2	85.45	84.21	90.38	80.8	85.21	7.29868	b
		T3	62.96	68.58	58.33	63.33	63.3	3.93754	b			T3	86.21	92.35	91.84	87.5	89.5	5.50923	b
		T4	55.56	69.63	72.74	65	65.73	2.37029	b			T4	90.95	89.48	89.58	91.62	90.41	4.72322	b
10 mm/h	15 d										30 d
		Interval time	n1	n2	n3	n4	mean value	SE	significantly different at P =0.05 level			Interval time	n1	n2	n3	n4	mean value	SE	significantly different at P =0.05 level
		CK	82.5	85	84.85	80	83.09	1.78285	a			CK	93.02	98	96.67	98	96.4225	3.389	a
		T1	38.89	29.25	41.53	47.14	39.2	3.63	c			T1	75.85	59.57	69.44	70.97	68.9575	3.6348	d
		T2	40.83	46.09	39.44	45.48	42.96	1.92	c			T2	74.43	80.59	82.19	77.41	78.655	2.5139	c
		T3	48.11	58.64	56.18	60.57	55.9	2.61	bc			T3	81.58	79.55	82.35	85.19	82.1675	1.5283	c
		T4	63.57	65.29	68.15	64.83	65.46	1.17	b			T4	93.33	83.54	85.26	88.57	87.675	3.4344	b

## Sheet: Fresh weight control efficacy
Rainfall intensity
2 mm/h	15 d													30 d
		Interval time	n1	n2	n3	n4	n5	n6	n7	mean value	SE	significantly different at P =0.05 level			Interval time	n1	n2	n3	n4	n5	n6	n7	mean value	SE	significantly different at P =0.05 level
		CK	78.96	83.32	76.34	80.71	81.73	86.16	86.16	81.91	2.71	a			CK	97.37	95.94	93.46	97.06	96.66	99.16	97.04	96.67	3.01	a
		T1	71.92	74.11	70.93	60.92	61.21	63.03	78.11	68.6	2.74	b			T1	96.26	96.71	93.75	94.08	91.6	89.45	95.36	93.8871	2.83	a
		T2	76.83	74.24	78.25	53.62	68.99	62.77	79	70.53	5.82	b			T2	97.67	92.59	96.99	91.76	93	93.29	95.4	94.3857	2.85	a
		T3	82.02	72.35	82.44	73.28	68.99	74.83	81.23	76.45	3.67	ab			T3	97.08	94.23	92.21	97.81	98.75	92.55	94.3	95.2757	3.54	a
		T4	88.33	68.5	78.87	84.88	79.87	75.61	85.73	80.26	4.78	a			T4	98.26	97.88	94.37	95.52	95.86	95	93.29	95.74	2.53	a
6 mm/h	15 d													30 d
		Interval time	n1	n2	n3	n4	n5	n6	n7	mean value	SE	significantly different at P =0.05 level			Interval time	n1	n2	n3	n4	n5	n6	n7	mean value	SE	significantly different at P =0.05 level
		CK	78.96	83.32	76.34	80.71	81.73	86.16	86.16	81.91	2.71	a			CK	97.37	95.94	93.46	97.06	96.66	99.16	97.04	96.67	3.01	a
		T1	44.02	62.53	47.39	46.27	59.39	44.66	53.87	51.16	4.82	c			T1	78.45	81.25	75.62	81.7	80.41	84.85	80.01	80.3303	3.2	c
		T2	48.32	58.43	52.64	48.45	55.95	55.45	65.2	54.92	4.39	c			T2	89.54	90.11	91.26	90.03	88.04	89.15	90.24	89.7653	6	b
		T3	59.98	60.27	62.353	54.96	66.77	75.85	70.76	64.42	3.43	b			T3	95.16	94.9	94.92	94.6	93.74	93.26	93.36	94.2809	3.68	a
		T4	65.78	58.04	78.85	64.76	71.58	69.33	72.84	68.74	4.01	b			T4	96.02	96.05	97.1	96.43	95.94	95.75	96.67	96.2827	2.15	a
10 mm/h	15 d
		Interval time	n1	n2	n3	n4	n5	n6	n7	mean value	SE	significantly different at P =0.05 level		30 d	Interval time	n1	n2	n3	n4	n5	n6	n7	mean value	SE	significantly different at P =0.05 level
		CK	78.96	83.32	76.34	80.71	81.73	86.16	86.16	81.91	2.71	a			CK	97.37	95.94	93.46	97.06	96.66	99.16	97.04	96.67	3.01	a
		T1	35.34	55.6	38.08	50.64	37.06	44.13	40.8	43.09	2.45	c			T1	76.25	79.25	82	73.87	83.82	69.31	77.07	77.3671	2.12	c
		T2	54.4	45.85	69.42	53.65	66.96	45.97	49.57	55.12	5.23	b			T2	92.5	87.86	94.34	84.53	78.59	91.18	88.4	88.2	4.31	b
		T3	60.88	69.32	51.83	52.15	51.66	46.95	67.32	57.16	4.23	b			T3	86.21	87.55	90.39	94.2	93.57	84.51	92.66	89.87	3.39	b
		T4	71.19	65.13	58.26	64.37	55.08	65.54	55	62.08	3.62	b			T4	91.48	98.07	97.93	94.31	89.7	91.08	96.09	94.0943	4.09	a
