# Supplementary material for: Effects of mesotrione on the control efficiency and chlorophyll fluorescence parameters of Chenopodium album under simulated rainfall conditions
Source: PLoS One. 2022 Jun 3;17(6):e0267649. doi: 10.1371/journal.pone.0267649 (PMC9165882; doi:10.1371/journal.pone.0267649)
Supplement: S2 Table — The table matched to Fig 1. (XLSX) [file pone.0267649.s002.xlsx]

## Sheet: Sheet1
Rainfall intensity
2 mm/h	3 d									6 d
		Interval time	n1	n2	n3	mean value	SE	significantly different at P =0.05 level			Interval time	n1	n2	n3	mean value	SE	significantly different at P =0.05 level
		CK	0.26	0.21	0.23	0.23	0.0103078	c			CK	0.18	0.21	0.18	0.19	0.01	a
		T1	0.33	0.26	0.28	0.29	0.0147196	a			T1	0.21	0.24	0.18	0.21	0.0173205	a
		T2	0.26	0.25	0.31	0.27	0.0131498	ab			T2	0.22	0.22	0.19	0.21	0.01	a
		T3	0.24	0.23	0.29	0.25	0.0131498	bc			T3	0.21	0.18	0.22	0.2033	0.0120185	a
		T4	0.26	0.24	0.24	0.25	0.00478713	bc			T4	0.17	0.19	0.2	0.1867	0.00881917	a
6 mm/h	3 d									6 d
		Interval time	n1	n2	n3	mean value	SE	significantly different at P =0.05 level			Interval time	n1	n2	n3	mean value	SE	significantly different at P =0.05 level
		CK	0.26	0.21	0.23	0.23	0.0103078	b			CK	0.18	0.21	0.18	0.19	0.01	b
		T1	0.31	0.26	0.32	0.3	0.0131498	a			T1	0.23	0.23	0.26	0.24	0.01	a
		T2	0.22	0.29	0.3	0.27	0.0177951	a			T2	0.27	0.25	0.21	0.2433	0.0176383	a
		T3	0.25	0.23	0.26	0.25	0.00629153	b			T3	0.23	0.2	0.21	0.2133	0.00881917	ab
		T4	0.26	0.22	0.24	0.24	0.00816496	b			T4	0.23	0.21	0.17	0.2033	0.0176383	ab
10 mm/h	3 d									6 d
		Interval time	n1	n2	n3	mean value	SE	significantly different at P =0.05 level			Interval time	n1	n2	n3	mean value	SE	significantly different at P =0.05 level
		CK	0.26	0.21	0.23	0.23	0.0103078	c			CK	0.18	0.21	0.18	0.19	0.01	b
		T1	0.27	0.34	0.36	0.33	0.0193649	a			T1	0.23	0.25	0.28	0.2533	0.0145297	a
		T2	0.29	0.33	0.33	0.32	0.00946485	a			T2	0.24	0.25	0.19	0.2267	0.0185592	ab
		T3	0.31	0.28	0.32	0.3	0.0122475	ab			T3	0.23	0.23	0.2	0.22	0.01	ab
		T4	0.25	0.27	0.29	0.27	0.00816496	bc			T4	0.21	0.2	0.2	0.2033	0.00333333	b
