# Supplementary material for: Effects of mesotrione on the control efficiency and chlorophyll fluorescence parameters of Chenopodium album under simulated rainfall conditions
Source: PLoS One. 2022 Jun 3;17(6):e0267649. doi: 10.1371/journal.pone.0267649 (PMC9165882; doi:10.1371/journal.pone.0267649)
Supplement: S3 Table — The table matched to Table 5. (XLSX) [file pone.0267649.s003.xlsx]

## Sheet: chl a
Rainfall intensity
2 mm/h	3 d									6 d
		Interval time	n1	n2	n3	mean value	SE	significantly different at P =0.05 level			Interval time	n1	n2	n3	mean value	SE	significantly different at P =0.05 level
		CK	1.03	0.88	0.84	0.9167	0.0578312	b			CK	0.78	0.62	0.97	0.79	0.10116	a
		T1	1.35	1.4	1.42	1.39	0.0208166	a			T1	0.99	1.14	0.87	1	0.0781025	a
		T2	0.89	1.05	1.23	1.0567	0.0982061	b			T2	0.89	0.99	0.82	0.9	0.0493288	a
		T3	1.01	1.03	1.24	1.0933	0.0735603	b			T3	0.74	0.76	0.97	0.8233	0.0735603	a
		T4	0.88	0.95	1.02	0.95	0.0404145	b			T4	0.81	0.7	0.85	0.7867	0.0448454	a
6 mm/h	3 d									6 d
		Interval time	n1	n2	n3	mean value	SE	significantly different at P =0.05 level			Interval time	n1	n2	n3	mean value	SE	significantly different at P =0.05 level
		CK	1.03	0.88	0.84	0.9167	0.0578312	b			CK	0.78	0.62	0.97	0.79	0.10116	b
		T1	1.23	1.31	1.33	1.29	0.074461	a			T1	1.24	1.03	1.28	1.1833	0.0775314	a
		T2	1.1	1.28	1.35	1.2433	0.0305505	a			T2	1.15	1.25	1.02	1.14	0.0665833	a
		T3	1.12	1.18	1.29	1.1967	0.0384419	a			T3	1.26	1.28	0.89	1.1433	0.126798	a
		T4	0.94	0.95	1.06	0.9833	0.0497773	b			T4	1	0.87	1.04	0.97	0.051316	ab
10 mm/h	3 d									6 d
		Interval time	n1	n2	n3	mean value	SE	significantly different at P =0.05 level			Interval time	n1	n2	n3	mean value	SE	significantly different at P =0.05 level
		CK	1.03	0.88	0.84	0.9167	0.0578312	c			CK	0.78	0.62	0.97	0.79	0.10116	b
		T1	1.22	1.34	1.44	1.3333	0.063596	a			T1	1.05	1.3	1.27	1.2067	0.0788106	a
		T2	1.24	1.33	1.46	1.3433	0.0638575	ab			T2	1.27	1.18	1.13	1.1933	0.0409607	a
		T3	1.1	1.14	1.17	1.1367	0.0202759	ab			T3	1.17	1.35	0.96	1.16	0.112694	a
		T4	1.06	1.15	1.34	1.1833	0.0825295	b			T4	1.08	1.13	1.25	1.1533	0.0504425	a

## Sheet: chl b
Rainfall intensity
2 mm/h	3 d									6 d
		Interval time	n1	n2	n3	mean value	SE	significantly different at P =0.05 level			Interval time	n1	n2	n3	mean value	SE	significantly different at P =0.05 level
		CK	0.24	0.27	0.31	0.2733	0.0202759	c			CK	0.28	0.3	0.21	0.2633	0.0272845	a
		T1	0.48	0.47	0.44	0.4633	0.0120185	a			T1	0.37	0.23	0.44	0.3467	0.0617342	a
		T2	0.4	0.39	0.36	0.3833	0.0120185	b			T2	0.32	0.25	0.35	0.3067	0.0296273	a
		T3	0.38	0.34	0.3	0.34	0.023094	b			T3	0.36	0.33	0.27	0.32	0.0264575	a
		T4	0.36	0.38	0.31	0.35	0.0208167	b			T4	0.31	0.23	0.3	0.28	0.0251661	a
6 mm/h	3 d									6 d
		Interval time	n1	n2	n3	mean value	SE	significantly different at P =0.05 level			Interval time	n1	n2	n3	mean value	SE	significantly different at P =0.05 level
		CK	0.24	0.27	0.31	0.2733	0.0202759	c			CK	0.28	0.3	0.21	0.2633	0.0272845	b
		T1	0.55	0.5	0.48	0.51	0.0208167	a			T1	0.47	0.45	0.48	0.4667	0.00881917	a
		T2	0.34	0.33	0.44	0.37	0.0351188	b			T2	0.46	0.44	0.48	0.46	0.011547	a
		T3	0.31	0.35	0.38	0.3467	0.0202759	bc			T3	0.39	0.41	0.45	0.4167	0.0176383	a
		T4	0.38	0.4	0.28	0.3533	0.0371184	bc			T4	0.31	0.41	0.22	0.3133	0.0548736	b
10 mm/h	3 d									6 d
		Interval time	n1	n2	n3	mean value	SE	significantly different at P =0.05 level			Interval time	n1	n2	n3	mean value	SE	significantly different at P =0.05 level
		CK	0.24	0.27	0.31	0.2733	0.0202759	c			CK	0.28	0.3	0.21	0.2633	0.0272845	c
		T1	0.46	0.55	0.58	0.53	0.0360555	a			T1	0.53	0.45	0.55	0.51	0.0305505	a
		T2	0.4	0.4	0.41	0.4033	0.00333333	b			T2	0.5	0.52	0.45	0.49	0.0208167	a
		T3	0.35	0.36	0.42	0.3767	0.0218581	b			T3	0.41	0.45	0.36	0.4367	0.0260342	b
		T4	0.42	0.35	0.3	0.3567	0.034801	b			T4	0.41	0.36	0.35	0.3733	0.0185592	b

## Sheet: chl a+b
Rainfall intensity
2 mm/h	3 d									6 d
		Interval time	n1	n2	n3	mean value	SE	significantly different at P =0.05 level			Interval time	n1	n2	n3	mean value	SE	significantly different at P =0.05 level
		CK	1.27	1.15	1.15	1.19	0.04	c			CK	1.06	0.92	1.18	1.0533	0.0751295	b
		T1	1.83	1.87	1.86	1.8533	0.0120185	a			T1	1.36	1.37	1.31	1.3467	0.0185592	a
		T2	1.29	1.44	1.59	1.44	0.0866026	b			T2	1.21	1.24	1.17	1.2067	0.0202759	ab
		T3	1.39	1.37	1.54	1.4333	0.0536449	b			T3	1.1	1.09	1.24	1.1433	0.0484195	b
		T4	1.24	1.33	1.33	1.3	0.03	bc			T4	1.12	0.93	1.15	1.0667	0.0688799	b
6 mm/h	3 d									6 d
		Interval time	n1	n2	n3	mean value	SE	significantly different at P =0.05 level			Interval time	n1	n2	n3	mean value	SE	significantly different at P =0.05 level
		CK	1.27	1.15	1.15	1.19	0.04	c			CK	1.06	0.92	1.18	1.0533	0.0751295	b
		T1	1.78	1.81	1.81	1.8	0.01	a			T1	1.71	1.48	1.76	1.65	0.0862168	a
		T2	1.28	1.28	1.5	1.5667	0.0348	b			T2	1.61	1.69	1.5	1.6	0.0550757	a
		T3	1.43	1.53	1.67	1.59	0.0557	b			T3	1.65	1.69	1.34	1.56	0.110604	a
		T4	1.48	1.68	1.63	1.3367	0.0088	c			T4	1.31	1.28	1.26	1.2833	0.0145296	b
10 mm/h	3 d									6 d
		Interval time	n1	n2	n3	mean value	SE	significantly different at P =0.05 level			Interval time	n1	n2	n3	mean value	SE	significantly different at P =0.05 level
		CK	1.27	1.15	1.15	1.19	0.04	c			CK	1.06	0.92	1.18	1.0533	0.0751295	b
		T1	1.68	1.89	2.02	1.8633	0.0990511	a			T1	1.58	1.75	1.82	1.7167	0.0712585	a
		T2	1.64	1.73	1.87	1.7467	0.0669162	a			T2	1.77	1.7	1.58	1.6833	0.0554777	a
		T3	1.45	1.5	1.59	1.5133	0.0409607	b			T3	1.58	1.8	1.32	1.5667	0.138724	a
		T4	1.48	1.5	1.64	1.54	0.0503322	b			T4	1.49	1.49	1.6	1.5267	0.0366667	a
