# Supplementary material for: Effects of mesotrione on the control efficiency and chlorophyll fluorescence parameters of Chenopodium album under simulated rainfall conditions
Source: PLoS One. 2022 Jun 3;17(6):e0267649. doi: 10.1371/journal.pone.0267649 (PMC9165882; doi:10.1371/journal.pone.0267649)
Supplement: S4 Table — The table matched to Fig 2. (XLSX) [file pone.0267649.s004.xlsx]

## Sheet: Sheet1
2 mm/h
Fv/Fm	12 h								24 h								2 d								4 d
		Interval time	n1	n2	n3	mean value	SE			Interval time	n1	n2	n3	mean value	SE			Interval time	n1	n2	n3	mean value	SE			Interval time	n1	n2	n3	mean value	SE
		CK	0.396	0.413	0.42	0.409667	0.00712585			CK	0.458	0.458	0.365	0.427	0.031			CK	0.369	0.382	0.365	0.372	0.0051316			CK	0.307	0.249	0.242	0.266	0.0205994
		T1	0.561	0.541	0.467	0.523	0.028589			T1	0.507	0.492	0.547	0.515333	0.0164148			T1	0.498	0.492	0.477	0.489	0.006245			T1	0.431	0.442	0.456	0.443	0.00723418
		T2	0.438	0.475	0.541	0.484667	0.0301238			T2	0.455	0.566	0.521	0.514	0.0322335			T2	0.439	0.467	0.496	0.467333	0.0164553			T2	0.426	0.382	0.362	0.39	0.0189033
		T3	0.463	0.435	0.532	0.476667	0.0288232			T3	0.476	0.483	0.495	0.484667	0.00554777			T3	0.438	0.469	0.465	0.457333	0.00973539			T3	0.315	0.321	0.349	0.328333	0.0104775
		T4	0.41	0.442	0.483	0.445	0.0211266			T4	0.429	0.456	0.437	0.440667	0.00800694			T4	0.386	0.377	0.378	0.380333	0.002848			T4	0.311	0.25	0.261	0.274	0.0187705
Y (II)	12 h								24 h								2 d								4 d
		Interval time	n1	n2	n3	mean value	SE			Interval time	n1	n2	n3	mean value	SE			Interval time	n1	n2	n3	mean value	SE			Interval time	n1	n2	n3	mean value	SE
		CK	0.115	0.106	0.128	0.116333	0.00638575			CK	0.058	0.074	0.084	0.072	0.00757188			CK	0.023	0.034	0.024	0.027	0.00351189			CK	0.016	0.018	0.024	0.0193333	0.0024037
		T1	0.168	0.152	0.182	0.167333	0.00866667			T1	0.148	0.194	0.175	0.172333	0.0133458			T1	0.09	0.11	0.044	0.0813333	0.0195391			T1	0.047	0.07	0.063	0.06	0.00680686
		T2	0.151	0.148	0.179	0.159333	0.0098714			T2	0.14	0.174	0.142	0.152	0.0110151			T2	0.025	0.07	0.063	0.0526667	0.0139801			T2	0.026	0.049	0.057	0.044	0.00929157
		T3	0.154	0.169	0.15	0.157667	0.00578312			T3	0.125	0.084	0.1	0.092	0.0119304			T3	0.024	0.049	0.066	0.0463333	0.0121974			T3	0.02	0.022	0.033	0.025	0.00404145
		T4	0.11	0.109	0.138	0.119	0.00950438			T4	0.071	0.065	0.099	0.0783333	0.0104775			T4	0.011	0.023	0.058	0.0306667	0.0140989			T4	0.031	0.017	0.011	0.0196667	0.00592546
Y (NO)	12 h								24 h								2 d								4 d
		Interval time	n1	n2	n3	mean value	SE			Interval time	n1	n2	n3	mean value	SE			Interval time	n1	n2	n3	mean value	SE			Interval time	n1	n2	n3	mean value	SE
		CK	0.862	0.862	0.939	0.887667	0.0256667			CK	0.961	0.943	0.935	0.946333	0.00768838			CK	0.939	0.943	0.961	0.947667	0.00676593			CK	0.983	0.987	0.979	0.983	0.00230941
		T1	0.542	0.596	0.665	0.601	0.035595			T1	0.581	0.571	0.529	0.560333	0.0159304			T1	0.728	0.698	0.694	0.706667	0.010729			T1	0.794	0.932	0.917	0.881	0.043715
		T2	0.584	0.575	0.666	0.608333	0.0289502			T2	0.552	0.616	0.605	0.591	0.0197569			T2	0.746	0.732	0.788	0.755333	0.0168259			T2	0.94	0.951	0.914	0.914	0.0109697
		T3	0.698	0.647	0.744	0.696333	0.0280139			T3	0.832	0.922	0.873	0.875667	0.0260149			T3	0.865	0.86	0.863	0.862667	0.00145296			T3	0.926	0.935	0.905	0.922	0.0088882
		T4	0.732	0.654	0.714	0.7	0.0235797			T4	0.906	0.926	0.948	0.926667	0.0121289			T4	0.854	0.87	0.939	0.887667	0.0260789			T4	0.923	0.963	0.934	0.94	0.0119304
Y (NPQ)	12 h								24 h								2 d								4 d
		Interval time	n1	n2	n3	mean value	SE			Interval time	n1	n2	n3	mean value	SE			Interval time	n1	n2	n3	mean value	SE			Interval time	n1	n2	n3	mean value	SE
		CK	0.149	0.175	0.137	0.153667	0.0112151			CK	0.19	0.15	0.225	0.188333	0.0216667			CK	0.148	0.128	0.107	0.127667	0.0118369			CK	0.045	0.038	0.051	0.0446667	0.00375648
		T1	0.324	0.325	0.301	0.316667	0.00783865			T1	0.313	0.332	0.334	0.326333	0.00669162			T1	0.197	0.217	0.242	0.218667	0.0130171			T1	0.137	0.183	0.166	0.162	0.0134288
		T2	0.227	0.221	0.178	0.208667	0.0154308			T2	0.284	0.285	0.219	0.262667	0.0218352			T2	0.188	0.25	0.212	0.216667	0.0180493			T2	0.109	0.078	0.08	0.089	0.0100167
		T3	0.225	0.157	0.24	0.207333	0.0255365			T3	0.262	0.206	0.238	0.235333	0.0162207			T3	0.122	0.191	0.146	0.153	0.0202237			T3	0.04	0.057	0.073	0.0566667	0.00952774
		T4	0.216	0.201	0.175	0.197333	0.0119768			T4	0.224	0.167	0.19	0.193667	0.0165563			T4	0.153	0.125	0.116	0.131333	0.0111405			T4	0.063	0.039	0.04	0.0473333	0.00783865
