# Supplementary material for: Effects of mesotrione on the control efficiency and chlorophyll fluorescence parameters of Chenopodium album under simulated rainfall conditions
Source: PLoS One. 2022 Jun 3;17(6):e0267649. doi: 10.1371/journal.pone.0267649 (PMC9165882; doi:10.1371/journal.pone.0267649)
Supplement: S5 Table — The table matched to Fig 3. (XLSX) [file pone.0267649.s005.xlsx]

## Sheet: Sheet1
6 mm/h
Fv/Fm	12 h								24 h								2 d								4 d
		Interval time	n1	n2	n3	mean value	SE			Interval time	n1	n2	n3	mean value	SE			Interval time	n1	n2	n3	mean value	SE			Interval time	n1	n2	n3	mean value	SE
		CK	0.396	0.413	0.42	0.409667	0.00712585			CK	0.458	0.458	0.365	0.427	0.031			CK	0.369	0.382	0.365	0.372	0.0051316			CK	0.307	0.249	0.242	0.266	0.0205994
		T1	0.528	0.624	0.53	0.560667	0.0316719			T1	0.521	0.548	0.502	0.523667	0.0133458			T1	0.462	0.512	0.522	0.517	0.0185592			T1	0.517	0.451	0.446	0.471333	0.0228789
		T2	0.536	0.591	0.535	0.554	0.0185023			T2	0.558	0.524	0.473	0.518333	0.0247004			T2	0.475	0.456	0.519	0.483333	0.0186577			T2	0.441	0.346	0.367	0.384667	0.0288117
		T3	0.491	0.548	0.471	0.503333	0.0230675			T3	0.467	0.484	0.511	0.487333	0.0128106			T3	0.479	0.435	0.481	0.465	0.0150111			T3	0.329	0.33	0.373	0.344	0.0145029
		T4	0.488	0.439	0.522	0.483	0.0240901			T4	0.453	0.483	0.437	0.457667	0.0134825			T4	0.446	0.421	0.413	0.426667	0.00993871			T4	0.25	0.297	0.317	0.288	0.0198578
Y (II)	12 h								24 h								2 d								4 d
		Interval time	n1	n2	n3	mean value	SE			Interval time	n1	n2	n3	mean value	SE			Interval time	n1	n2	n3	mean value	SE			Interval time	n1	n2	n3	mean value	SE
		CK	0.115	0.106	0.128	0.116333	0.00638575			CK	0.058	0.074	0.084	0.072	0.00757188			CK	0.023	0.034	0.024	0.027	0.00351189			CK	0.016	0.018	0.024	0.0193333	0.0024037
		T1	0.16	0.251	0.162	0.191	0.0300056			T1	0.175	0.221	0.168	0.188	0.0166233			T1	0.084	0.111	0.094	0.0963333	0.00788106			T1	0.122	0.106	0.053	0.0936667	0.0208513
		T2	0.175	0.178	0.192	0.181667	0.00523875			T2	0.145	0.192	0.154	0.163667	0.0144029			T2	0.06	0.051	0.039	0.05	0.00608276			T2	0.065	0.081	0.056	0.0673333	0.00731057
		T3	0.156	0.167	0.178	0.167	0.00635085			T3	0.09	0.12	0.17	0.126667	0.0233333			T3	0.049	0.033	0.065	0.049	0.0092376			T3	0.048	0.034	0.051	0.0443333	0.00523874
		T4	0.132	0.177	0.147	0.152	0.0132288			T4	0.091	0.073	0.061	0.075	0.0087178			T4	0.066	0.022	0.028	0.0386667	0.013776			T4	0.022	0.011	0.045	0.026	0.0100167
Y (NO)	12 h								24 h								2 d								4 d
		Interval time	n1	n2	n3	mean value	SE			Interval time	n1	n2	n3	mean value	SE			Interval time	n1	n2	n3	mean value	SE			Interval time	n1	n2	n3	mean value	SE
		CK	0.862	0.862	0.939	0.887667	0.0256667			CK	0.961	0.943	0.935	0.946333	0.00768838			CK	0.939	0.943	0.961	0.947667	0.00676593			CK	0.983	0.987	0.979	0.983	0.00230941
		T1	0.53	0.516	0.473	0.506333	0.0171497			T1	0.524	0.533	0.574	0.543667	0.0153876			T1	0.689	0.711	0.63	0.676667	0.0241822			T1	0.758	0.775	0.791	0.7665	0.00952773
		T2	0.656	0.63	0.571	0.619	0.0251462			T2	0.53	0.597	0.577	0.568	0.0198578			T2	0.764	0.702	0.759	0.741667	0.0198858			T2	0.791	0.841	0.85	0.827333	0.0183515
		T3	0.572	0.734	0.703	0.669667	0.0496465			T3	0.691	0.75	0.756	0.732333	0.0207391			T3	0.898	0.842	0.83	0.856667	0.020955			T3	0.869	0.899	0.825	0.864333	0.021489
		T4	0.682	0.654	0.712	0.682667	0.0167465			T4	0.908	0.898	0.878	0.894667	0.00881916			T4	0.852	0.824	0.973	0.883	0.0457202			T4	0.911	0.955	0.923	0.929667	0.0131318
Y (NPQ)	12 h								24 h								2 d								4 d
		Interval time	n1	n2	n3	mean value	SE			Interval time	n1	n2	n3	mean value	SE			Interval time	n1	n2	n3	mean value	SE			Interval time	n1	n2	n3	mean value	SE
		CK	0.149	0.175	0.137	0.153667	0.0112151			CK	0.19	0.15	0.225	0.188333	0.0216667			CK	0.148	0.128	0.107	0.127667	0.0118369			CK	0.045	0.038	0.051	0.0446667	0.00375648
		T1	0.29	0.315	0.373	0.326	0.0245832			T1	0.351	0.32	0.307	0.326	0.0130512			T1	0.253	0.233	0.287	0.257667	0.0157621			T1	0.177	0.144	0.147	0.1605	0.0105357
		T2	0.242	0.209	0.309	0.253333	0.0294184			T2	0.282	0.269	0.251	0.267333	0.00898765			T2	0.221	0.248	0.268	0.245667	0.0136178			T2	0.143	0.1	0.11	0.117667	0.0129915
		T3	0.226	0.227	0.218	0.223667	0.002848			T3	0.254	0.241	0.235	0.243333	0.00560754			T3	0.205	0.238	0.242	0.228333	0.0117237			T3	0.061	0.079	0.062	0.0673333	0.00584047
		T4	0.199	0.252	0.192	0.214333	0.0189414			T4	0.235	0.196	0.212	0.214333	0.0113186			T4	0.16	0.186	0.162	0.169333	0.00835331			T4	0.077	0.048	0.067	0.064	0.0085049
