# Supplementary material for: Effects of mesotrione on the control efficiency and chlorophyll fluorescence parameters of Chenopodium album under simulated rainfall conditions
Source: PLoS One. 2022 Jun 3;17(6):e0267649. doi: 10.1371/journal.pone.0267649 (PMC9165882; doi:10.1371/journal.pone.0267649)
Supplement: S6 Table — The table matched to Fig 4. (XLSX) [file pone.0267649.s006.xlsx]

## Sheet: Sheet1
10 mm/h
Fv/Fm	12 h								24 h								2 d								4 d
		Interval time	n1	n2	n3	mean value	SE			Interval time	n1	n2	n3	mean value	SE			Interval time	n1	n2	n3	mean value	SE			Interval time	n1	n2	n3	mean value	SE
		CK	0.396	0.413	0.42	0.409667	0.00712585			CK	0.458	0.458	0.365	0.427	0.031			CK	0.369	0.382	0.365	0.372	0.0051316			CK	0.307	0.249	0.242	0.266	0.0205994
		T1	0.593	0.637	0.521	0.583667	0.0338099			T1	0.539	0.547	0.496	0.527333	0.015836			T1	0.462	0.512	0.522	0.517	0.0185592			T1	0.477	0.499	0.481	0.485667	0.00676593
		T2	0.571	0.543	0.524	0.546	0.0136504			T2	0.503	0.508	0.526	0.512333	0.00698411			T2	0.475	0.456	0.519	0.483333	0.0186577			T2	0.471	0.412	0.49	0.457667	0.0234829
		T3	0.512	0.526	0.498	0.512	0.00808291			T3	0.518	0.503	0.473	0.498	0.0132288			T3	0.479	0.435	0.481	0.465	0.0150111			T3	0.427	0.45	0.421	0.432667	0.00883805
		T4	0.482	0.522	0.446	0.483333	0.0219494			T4	0.464	0.512	0.428	0.468	0.0243311			T4	0.446	0.421	0.413	0.426667	0.00993871			T4	0.265	0.312	0.327	0.301333	0.0186756
Y (II)	12 h								24 h								2 d								4 d
		Interval time	n1	n2	n3	mean value	SE			Interval time	n1	n2	n3	mean value	SE			Interval time	n1	n2	n3	mean value	SE			Interval time	n1	n2	n3	mean value	SE
		CK	0.115	0.106	0.128	0.116333	0.00638575			CK	0.058	0.074	0.084	0.072	0.00757188			CK	0.023	0.034	0.024	0.027	0.00351189			CK	0.016	0.018	0.024	0.0193333	0.0024037
		T1	0.191	0.189	0.255	0.211667	0.0216744			T1	0.212	0.186	0.183	0.193667	0.00920748			T1	0.148	0.187	0.168	0.167667	0.0112596			T1	0.11	0.133	0.121	0.121333	0.00664162
		T2	0.225	0.168	0.192	0.195	0.0165227			T2	0.176	0.172	0.214	0.187333	0.0133832			T2	0.141	0.163	0.131	0.145	0.00945163			T2	0.105	0.085	0.099	0.0963333	0.00592546
		T3	0.195	0.188	0.152	0.178333	0.0133208			T3	0.111	0.177	0.142	0.143333	0.0190642			T3	0.01	0.111	0.156	0.0923333	0.0431676			T3	0.056	0.061	0.032	0.0496667	0.00895048
		T4	0.125	0.157	0.143	0.141667	0.00926163			T4	0.096	0.121	0.084	0.100333	0.0153442			T4	0.068	0.05	0.072	0.0633333	0.00676593			T4	0.026	0.036	0.069	0.0436667	0.0129914
Y (NO)	12 h								24 h								2 d								4 d
		Interval time	n1	n2	n3	mean value	SE			Interval time	n1	n2	n3	mean value	SE			Interval time	n1	n2	n3	mean value	SE			Interval time	n1	n2	n3	mean value	SE
		CK	0.862	0.862	0.939	0.887667	0.0256667			CK	0.961	0.943	0.935	0.946333	0.00768838			CK	0.939	0.943	0.961	0.947667	0.00676593			CK	0.983	0.987	0.979	0.983	0.00230941
		T1	0.477	0.458	0.453	0.462667	0.00731057			T1	0.464	0.479	0.515	0.486	0.0151327			T1	0.634	0.661	0.651	0.648667	0.00788106			T1	0.779	0.787	0.712	0.759333	0.0237791
		T2	0.552	0.675	0.534	0.587	0.0443058			T2	0.525	0.551	0.575	0.550333	0.0144376			T2	0.693	0.685	0.607	0.661667	0.0274307			T2	0.743	0.841	0.792	0.792	0.0282902
		T3	0.603	0.659	0.606	0.622667	0.0181873			T3	0.69	0.656	0.641	0.662333	0.0144952			T3	0.806	0.782	0.737	0.775	0.0202238			T3	0.822	0.831	0.879	0.844	0.0176918
		T4	0.721	0.655	0.642	0.672667	0.0244563			T4	0.673	0.705	0.772	0.716667	0.0291681			T4	0.919	0.872	0.835	0.875333	0.0243059			T4	0.954	0.824	0.846	0.874667	0.0401718
Y (NPQ)	12 h								24 h								2 d								4 d
		Interval time	n1	n2	n3	mean value	SE			Interval time	n1	n2	n3	mean value	SE			Interval time	n1	n2	n3	mean value	SE			Interval time	n1	n2	n3	mean value	SE
		CK	0.149	0.175	0.137	0.153667	0.0112151			CK	0.19	0.15	0.225	0.188333	0.0216667			CK	0.148	0.128	0.107	0.127667	0.0118369			CK	0.045	0.038	0.051	0.0446667	0.00375648
		T1	0.344	0.326	0.308	0.326	0.0182239			T1	0.356	0.416	0.369	0.380333	0.0103923			T1	0.305	0.298	0.313	0.305333	0.00433333			T1	0.173	0.148	0.21	0.177	0.0180093
		T2	0.322	0.246	0.273	0.280333	0.0222436			T2	0.31	0.351	0.308	0.323	0.0140119			T2	0.245	0.287	0.317	0.283	0.0208806			T2	0.117	0.176	0.154	0.149	0.0172143
		T3	0.24	0.21	0.279	0.243	0.019975			T3	0.235	0.245	0.259	0.246333	0.00696021			T3	0.267	0.304	0.265	0.278667	0.0126798			T3	0.153	0.147	0.12	0.14	0.0101489
		T4	0.246	0.193	0.215	0.218	0.0153731			T4	0.175	0.236	0.235	0.215333	0.0201687			T4	0.192	0.168	0.208	0.189333	0.0116237			T4	0.066	0.063	0.068	0.0656667	0.00145297
